# Supplementary material for: Relationships of oxidative stress, inflammation and gut microbiota with cognitive impairment in first-episode major depressive disorders: a pilot study in China
Source: Front Microbiol. 2026 Jul 7;17:1842145. doi: 10.3389/fmicb.2026.1842145 (PMC13385523; doi:10.3389/fmicb.2026.1842145)
Supplement: Supplementary file 1 [file Table_1.XLSX]

## Sheet: Sheet 1
	Supplementary Table 1 Correlation between gut microbiome and clinical traits
	SOD		Hcy		CRP		HAMD		Disease.severity		processing speed		attention/vigilance		working memory		verbal learning		visual learning
	r	p	r	p	r	p	r	p	r	p	r	p	r	p	r	p	r	p	r	p
Bifidobacterium_pseudocatenulatum	-0.0435858	0.91249	0.217659	0.94533	0.00718224	0.80551	-0.255938	0.31137	-0.216166	0.19161	0.181566	0.16139	0.191718	0.14225	-0.0375133	0.77409	0.0549053	0.67429	0.00432455	0.97361
Anaerostipes_hadrus	-0.17712	0.91249	0.0394304	0.91249	-0.00180948	0.91249	0.22378	0.74888	0.175824	0.66602	-0.10388	0.42562	-0.0629227	0.63292	-0.168492	0.19427	-0.122736	0.34602	-0.243342	0.05879
Vescimonas_coprocola	-0.311078	0.85694	0.109399	0.85694	0.0695397	0.95478	-0.150973	0.89696	0.0582753	0.56752	-0.0315663	0.80917	0.146606	0.26366	0.00347542	0.97879	0.0506145	0.69847	0.0588457	0.65236
Blautia_caecimuris	0.0413377	0.91249	0.383911	0.80551	0.183537	0.91249	-0.120168	0.11649	0.0824807	0.27624	0.295342	0.02084	0.407787	0.00122	0.190166	0.14212	0.0900256	0.49021	0.0659826	0.6134
Alistipes_finegoldii	0.0975655	0.85694	-0.212129	0.95478	-0.230054	0.91249	0.0527743	0.9762	-0.0165075	0.53456	-0.140103	0.28151	0.0045084	0.97273	-0.150796	0.24603	0.0822122	0.52877	0.00774705	0.95275
Enterocloster_aldenensis	0.0683937	0.85694	-0.0348454	0.85694	-0.156924	0.95478	-0.14641	0.62613	0.16174	0.60589	-0.0941167	0.47062	-0.18362	0.16021	-0.256624	0.04589	0.0812322	0.53371	0.120318	0.35568
Ruminococcaceae_bacterium_AM28_23LB	0.140649	0.85694	0.00141716	0.85694	-0.00643061	0.85694	0.14572	0.07043	-0.0182467	0.0809	-0.0839563	0.52004	0.00679042	0.95893	0.0180669	0.89008	-0.12112	0.35246	-0.0756133	0.56247
Dysosmobacter_sp_NSJ_60	0.13975	0.80551	0.104509	0.91249	-0.036635	0.91249	-0.126138	0.56091	0.0628085	0.89114	0.0143146	0.91281	0.290346	0.02442	0.0448356	0.73152	0.0937866	0.47218	0.100977	0.43874
