# Supplementary material for: Relationships of oxidative stress, inflammation and gut microbiota with cognitive impairment in first-episode major depressive disorders: a pilot study in China
Source: Front Microbiol. 2026 Jul 7;17:1842145. doi: 10.3389/fmicb.2026.1842145 (PMC13385523; doi:10.3389/fmicb.2026.1842145)
Supplement: Supplementary file 2 [file Table_2.XLSX]

## Sheet: Sheet 1
Supplementary Table 2 Correlation between thegut functional pathways and clinical traits.
Variable	SOD		Hcy		CRP		processing speed		attention/vigilance		working memory		verbal learning		visual learning
	r	p	r	p	r	p	r	p	r	p	r	p	r	p	r	p
Bifidobacterium_shunt	-0.0203647	0.87621	-0.0416256	0.75217	0.0805079	0.54088	0.145951	0.26171	0.149028	0.25577	0.119093	0.36063	0.153221	0.23843	0.0613131	0.63878
superpathway_of_L_alanine_fermentation	0.0712501	0.5853	-0.021174	0.87242	-0.270754	0.0364	0.163123	0.20908	-0.0306961	0.8159	-0.220809	0.08725	-0.00339019	0.97931	-0.136688	0.29353
pyruvate_fermentation_to_propanoate_II	-0.000872773	0.99467	-0.175505	0.17982	-0.21633	0.09688	-0.066784	0.60908	-0.141875	0.27955	-0.113097	0.38549	0.100011	0.44316	-0.0435904	0.73871
starch_biosynthesis	-0.0261832	0.84125	0.176589	0.17711	0.234425	0.07141	0.0476008	0.71564	0.0391284	0.7666	0.0729042	0.5766	0.0082636	0.9496	-0.0229228	0.8608
salicortin_biosynthesis	-0.0709856	0.58669	-0.255172	0.0491	-0.00901956	0.94547	-0.122772	0.34588	0.0245457	0.85232	-0.106916	0.41215	-0.113863	0.38226	0.0992789	0.44652
6_gingerol_analog_biosynthesis	0.0781	0.54966	-0.0867246	0.50997	-0.210345	0.10671	-0.298067	0.01964	-0.128907	0.32629	-0.237178	0.0657	-0.245047	0.05699	-0.216785	0.09332
superpathway_of_pyrimidine_ribonucleosides_salvage	0.0327687	0.80204	-0.17959	0.16974	-0.0623296	0.63614	-0.165663	0.20198	-0.176635	0.17699	-0.0705165	0.58918	-0.178356	0.16906	-0.0376209	0.77346
superpathway_of_pyrimidine_ribonucleosides_degradation	0.13766	0.29007	-0.0595762	0.65115	0.0809255	0.53877	-0.173152	0.18205	-0.0991847	0.45086	0.0262381	0.84092	-0.217317	0.0925	-0.234375	0.06905
L_alanine_degradation_VI	0.0787876	0.54614	0.0055297	0.96655	-0.288682	0.02529	0.203686	0.11538	0.0229594	0.86177	-0.231553	0.07256	0.0326041	0.80302	-0.105779	0.41717
L_alanine_degradation_V	0.0740271	0.57072	-0.0115874	0.92998	-0.305969	0.01743	0.222499	0.0848	0.0151671	0.90843	-0.204917	0.11315	0.0531042	0.6844	-0.0977932	0.45338
superpathway_of_pyrimidine_deoxyribonucleotides_de_novo_biosynthesis	0.278679	0.02964	0.0349288	0.79105	-0.0746897	0.5706	-0.089698	0.49179	-0.100409	0.44526	-0.052715	0.6866	-0.220654	0.08748	-0.120689	0.35418
